# Supplementary material for: Comparison by Life-Cycle Assessment of Alternative Processes for Carvone and Verbenone Production
Source: Molecules. 2022 Aug 26;27(17):5479. doi: 10.3390/molecules27175479 (PMC9457752; doi:10.3390/molecules27175479)
Supplement: Supplementary file 1 [file molecules-27-05479-s001.zip]

Archive with 1 entries (1 files):
- molecules-1775286-supplementary.pdf
